# Supplementary material for: Extracellular Vesicles May Predict Response to Atezolizumab Plus Bevacizumab in Patients with Advanced Hepatocellular Carcinoma
Source: Cancers (Basel). 2024 Oct 29;16(21):3651. doi: 10.3390/cancers16213651 (PMC11545167; doi:10.3390/cancers16213651)
Supplement: Supplementary file 1 [file cancers-16-03651-s001.zip]

Archive with 1 entries (1 files):
- cancers-3248490 - supplementary.pdf
